# Supplementary material for: Dietary Patterns and Association with Anemia in Children Aged 9–16 Years in Guangzhou, China: A Cross-Sectional Study
Source: Nutrients. 2023 Sep 25;15(19):4133. doi: 10.3390/nu15194133 (PMC10574347; doi:10.3390/nu15194133)
Supplement: Supplementary file 1 [file nutrients-15-04133-s001.zip]

Archive with 1 entries (1 files):
- nutrients-2589643-supplementary.pdf
